# Supplementary material for: Time to Load Up–Resistance Training Can Improve the Health of Women with Polycystic Ovary Syndrome (PCOS): A Scoping Review
Source: Med Sci (Basel). 2022 Sep 22;10(4):53. doi: 10.3390/medsci10040053 (PMC9590069; doi:10.3390/medsci10040053)
Supplement: Supplementary file 1 [file medsci-10-00053-s001.zip]

Archive with 1 entries (1 files):
- medsci-1919742-supplementary.pdf
